# Supplementary material for: Single-Cell Gene Expression Analysis and Evaluation of the Therapeutic Function of Murine Adipose-Derived Stromal Cells (ASCs) from the Subcutaneous and Visceral Compartment
Source: Stem Cells Int. 2018 Dec 11;2018:2183736. doi: 10.1155/2018/2183736 (PMC6311719; doi:10.1155/2018/2183736)
Supplement: Supplementary Materials — Table S1: gene names and assay IDs for microfluidic single-cell gene expression analysis. [file 2183736.f1.xlsx]

## Sheet: Sheet1
Adam10	Mm00545742_m1
Adipoq	Mm00456425_m1
Adipor1	Mm01291334_mH
Adipor2	Mm01184032_m1
Angpt1	Mm00456503_m1
Angpt2	Mm00545822_m1
angptl-4	Mm00480431_m1
Apln	Mm00443562_m1
B2m	Mm00437762_m1
BIRC5	Mm00599749_m1
BMP2	Mm01340178_m1
Ccl2	Mm00441242_m1
Ccl3	mm00441259_g1
Ccnd1	Mm00432359_m1
Cd248	Mm00547485_s1
Cd34	Mm00519283_m1
Cd44	Mm00681165_m1
Cd47	Mm00495005_m1
Cd55	Mm00438377_m1
CD93	Mm00440239_g1
Cdh5	Mm00486938_m1
CFLAR	Mm01255578_m1
Col1a2	Mm01165187_m1
Col3a1	MM01254473_m1
Csf1	Mm00432686_m1
Csp64	Mm00507257_m1
Ctnnb1	Mm00517812_m1
Cxcl12	Mm00457276_m1
Cxcl16	Mm00469712_m1
Dlk1	Mm00494477_m1
Dpp4	Mm00494538_m1
Edn1	Mm00438656_m1
Efnb2	Mm01215897_m1
Egfr	Mm00433023_m1
Eng	Mm00468256_m1
Ephb4	Mm01201157_m1
Fcgr1	Mm00438874_m1
Fgf1	Mm00438906_m1
Fgf2	Mm00433287_m1
Fgf4	Mm00438917_m1
Fgf7	Mm00433291_m1
Fgf9	Mm00442795_m1
Fgfr2	Mm01269930_m1
Flt1	Mm00438980_m1
Flt3	Mm00438996_m1
CXCR4	Mm01292123_m1
Hb-egf	Mm00439306_m1
Hgf	Mm01135193_m1
Hif-1a	Mm00468869_m1
Igf1	Mm00439560_m1
Igfbp2	Mm00492632_m1
IGFr	Mm00802831_m1
Jag1	Mm00496902_m1
Kdr	Mm01222421_m1
Kit	Mm00445212_m1
Klf4	Mm00516104_m1
Lepr	Mm00440181_m1
Ly6a	Mm00726565_s1
Mmp3	Mm00440295_m1
Mmp9	Mm00442991_m1
Myc	Mm00487803_m1
Nfkb1	Mm00476361_m1
Ngfr	Mm00446296_m1
Nos2	Mm00440502_m1
Nos3	Mm00435217_m1
Notch1	Mm00435249_m1
Notch2	Mm00803077_m1
Mmp10	Mm01168399_m1
Pdgfa	Mm01205760_m1
Pdgfra	Mm00440701_m1
Fgf8	Mm00438921_m1
Pecam1	Mm01242584_m1
Pgf	Mm01302896_m1
Pparg	Mm00440940_m1
Prkaa2	Mm01264789_m1
Sod1	Mm01700393_g1
Ptprc	Mm01292575_m1
Actb	Mm00607939_s1
Sele	Mm00441278_m1
Selplg	Mm01204601_m1
Sod2	Mm00449726_m1
Sod3	Mm01213380_s1
stabilin-1	Mm00460390_m1
Tek	Mm00443243_m1
Tgfa	Mm00446232_m1
Tgfb1	Mm01178820_m1
Tgfb2	Mm00436955_m1
Tgfbr1	Mm00436964_m1
Thy1	Mm00493681_m1
Tie1	Mm00441786_m1
Timp 1	Mm00441818_m1
Timp2	Mm00441825_m1
Timp 3	Mm00441826_m1
Tnfa	Mm00443258_m1
Vegfa	Mm01281447_m1
vWF	Mm00550376_m1
